# Supplementary material for: Identification of Toxoplasma calcium-dependent protein kinase 3 as a stress-activated elongation factor 2 kinase
Source: mSphere. 2023 Jun 5;8(4):e00156-23. doi: 10.1128/msphere.00156-23 (PMC10449493; doi:10.1128/msphere.00156-23)
Supplement: Table S1 — Blader results. [file msphere.00156-23-s0002.xlsx]

## Sheet: RCK2 BLAST
Gene ID	Score	E-Value	Product Description	Gene Name or Symbol
TGME49_305860	150	2e-39	calcium-dependent protein kinase CDPK3	CDPK3
TGME49_206590	143	4e-36	calcium-dependent protein kinase CDPK2A	CDPK2A
TGME49_242400	136	3e-34	calcium-dependent protein kinase CDPK2B	CDPK2B
TGME49_224950	132	9e-33	calcium-dependent protein kinase CDPK5	CDPK5
TGME49_225490	127	6e-31	calcium-dependent protein kinase CDPK2	CDPK2
TGME49_258010	123	2e-29	calcium signaling protein kinase RAD53, putative	N/A
TGME49_315190	120	2e-28	CAM kinase, SNF1 family	N/A
TGME49_233790	119	3e-28	serine/threonine protein kinase AktR, putative	N/A
TGME49_235750	115	3e-28	ULK kinase	N/A
TGME49_291050	119	4e-28	histone kinase SNF1, putative	N/A
TGME49_228420	113	1e-27	protein kinase, cAMP-dependent, catalytic chain	N/A
TGME49_233905	115	4e-27	histone kinase SNF1, putative	N/A
TGME49_226030	111	7e-27	AGC kinase	N/A
TGME49_237890	114	2e-26	calcium-dependent protein kinase CDPK4	CDPK4
TGME49_228750	107	2e-24	calcium dependent protein kinase CDPK7	CDPK7
TGME49_286470	103	1e-23	AGC kinase	N/A
TGME49_253940	103	1e-23	CAM Kinase family, incomplete catalytic triad	N/A
TGME49_254190	97.4	5e-23	calcium signaling protein kinase MARK, putative	N/A
TGME49_255710	100	6e-23	ULK kinase	N/A
TGME49_262540	102	1e-22	protein kinase, putative	N/A
TGME49_267540	102	1e-22	AGC kinase	N/A
TGME49_301440	99	6e-22	calcium-dependent protein kinase CDPK1	CDPK1
TGME49_318770	99.8	1e-21	aurora kinase(incomplete catalytic triad)	N/A
TGME49_316150	96.3	1e-20	ULK kinase	N/A
TGME49_217600	93.2	5e-20	calcium-dependent protein kinase CDPK9	CDPK9
TGME49_295760	90.5	3e-19	calcium-dependent protein kinase CDPK4A	CDPK4A
TGME49_294260	87.4	2e-18	NEK kinase	N/A
TGME49_311360	88.6	2e-18	protein kinase G AGC kinase family member PKG	PKG
TGME49_306480	86.3	1e-17	CAM kinase, CDPK family	N/A
TGME49_240630	84.3	2e-17	ULK kinase	N/A
TGME49_243500	82.4	4e-17	CAM kinase, SNF1/AMK1 family ToxPK1	N/A
TGME49_218720	84.3	6e-17	calcium-dependent protein kinase CDPK6	CDPK6
TGME49_268210	82.4	1e-16	AGC kinase	N/A
TGME49_240390	82	3e-16	calcium-dependent protein kinase	N/A
TGME49_266710	80.1	3e-16	NEK kinase	N/A
TGME49_226540	77.4	3e-15	protein kinase	N/A
TGME49_319700	75.9	3e-15	NEK kinase	N/A
TGME49_266950	77.8	5e-15	protein kinase, putative	N/A
TGME49_233010	76.3	1e-14	cell-cycle-assocaited protein kinase ERK7, putative	N/A
TGME49_203010	74.7	5e-14	aurora kinase	N/A
TGME49_292140	74.7	5e-14	NIMA-related protein kinase NIMA1	NEK
TGME49_244620	70.5	2e-13	NEK kinase	N/A
TGME49_275610	72.8	2e-13	protein kinase, other	N/A
TGME49_307640	65.5	7e-12	CMGC kinase, CK2 family	N/A
TGME49_215670	65.5	3e-11	cAMP-dependent protein kinase	N/A
TGME49_265330	62.8	1e-10	cell-cycle-associated protein kinase GSK, putative	N/A
TGME49_218400	63.5	2e-10	NEK kinase	N/A
TGME49_239420	62	5e-10	protein kinase	N/A
TGME49_285160	60.5	5e-10	cyclin-dependent kinase family 5 protein	N/A
TGME49_281430	60.1	7e-10	protein kinase, putative	N/A
TGME49_218220	58.9	1e-09	cell-cycle-associated protein kinase CDK, putative	N/A
TGME49_237860	59.7	2e-09	protein kinase domain-containing protein	N/A
TGME49_273690	59.7	2e-09	Wee kinase	N/A
TGME49_256070	56.2	2e-08	CMGC kinase	N/A
TGME49_272200	56.6	2e-08	AGC kinase	N/A
TGME49_272540	56.6	2e-08	protein kinase (incomplete catalytic triad)	N/A
TGME49_243340	55.5	4e-08	atypical MEK-related kinase (incomplete catalytic triad)	N/A
TGME49_292055	55.5	5e-08	calcium dependent protein kinase CDPK8	CDPK8
TGME49_224480	55.1	6e-08	cell-cycle-associated protein kinase CLK, putative	N/A
TGME49_304970	54.7	7e-08	cell-cycle-associated protein kinase CDK, putative	N/A
TGME49_229020	52.8	3e-07	cell-cycle-associated protein kinase CDK, putative	N/A
TGME49_256880	52.8	3e-07	protein kinase domain-containing protein	N/A
TGME49_283480	52.4	4e-07	cell-cycle-associated protein kinase DYRK2, putative	N/A
TGME49_207820	51.2	6e-07	cell-cycle-associated protein kinase MAPK, putative	N/A
TGME49_204280	50.8	1e-06	cell-cycle-associated protein kinase DYRK, putative	N/A
TGME49_237210	48.9	4e-06	Tyrosine kinase-like (TKL) protein	N/A
TGME49_236240	48.5	5e-06	Tyrosine kinase-like (TKL) protein	N/A
TGME49_239440	47	2e-05	protein kinase (incomplete catalytic triad)	N/A
TGME49_266910	45.8	2e-05	cell-cycle-associated protein kinase GSK, putative	N/A
TGME49_281450	46.2	2e-05	cell-cycle-associated protein kinase, putative	N/A
TGME49_262050	45.8	3e-05	rhoptry kinase family protein ROP39	ROP39
TGME49_283790	46.2	3e-05	protein kinase, putative	N/A
TGME49_263070	45.4	4e-05	CMGC kinase, CK2 family	N/A
TGME49_281675	45.4	5e-05	protein kinase, putative	N/A
TGME49_209050	45.1	7e-05	Tyrosine kinase-like (TKL) protein	N/A
TGME49_270330	44.3	8e-05	cell-cycle-associated protein kinase, putative	N/A
TGME49_254630	44.3	0.0001	CMGC kinase	N/A
TGME49_288440	44.3	0.0001	NEK kinase	N/A
TGME49_210280	43.1	0.0002	PEK kinase	N/A
TGME49_313180	43.9	0.0002	cell-cycle-associated protein kinase PRP4, putative	N/A
TGME49_313330	43.9	0.0002	rhoptry kinase family protein ROP27	ROP27
TGME49_230470	41.2	0.0004	rhoptry kinase family protein ROP46, putative	N/A
TGME49_266100	41.6	0.0007	rhoptry kinase family protein ROP41	ROP41
TGME49_249260	41.6	0.0008	cell-cycle-associated protein kinase CDK, putative	N/A
TGME49_205550	40.8	0.001	AGC kinase	N/A
TGME49_225770	41.6	0.001	Tyrosine kinase-like (TKL) protein	N/A
TGME49_239130	41.2	0.001	Tyrosine kinase-like (TKL) protein	N/A
TGME49_322010	40.4	0.001	myosin-light-chain kinase	N/A
TGME49_212970	40	0.003	protein kinase (incomplete catalytic triad)	N/A
TGME49_218550	39.7	0.003	PIK3R4 kinase-related protein	N/A
TGME49_269730	39.7	0.003	myosin-light-chain kinase	N/A
TGME49_323300	38.5	0.003	myosin-light-chain kinase	N/A
TGME49_211260	38.9	0.004	rhoptry kinase family protein ROP26 (incomplete catalytic triad)	ROP26
TGME49_289320	38.9	0.004	casein kinase I, putative	N/A
TGME49_231070	38.9	0.005	protein kinase	N/A
TGME49_229630	38.5	0.007	eIF2 kinase IF2K-A (incomplete catalytic triad)	N/A
TGME49_242240	38.5	0.007	rhoptry kinase family protein ROP19A	ROP19A
TGME49_253860	38.5	0.009	Tyrosine kinase-like (TKL) protein	N/A
TGME49_258580	38.1	0.009	rhoptry protein ROP17	ROP17
TGME49_322000	37	0.01	myosin-light-chain kinase	N/A
